# Supplementary material for: German Language Acquisition of Refugee Children—The Role of Preschools and Language Instruction
Source: Front Sociol. 2022 May 9;7:840696. doi: 10.3389/fsoc.2022.840696 (PMC9125026; doi:10.3389/fsoc.2022.840696)
Supplement: Supplementary file 2 [file Data_Sheet_1.zip]

Archive with 5 entries (4 files):
- Stata_code/
- Stata_code/01_master.do
- Stata_code/02_data_prep.do
- Stata_code/03_multiple_imputation.do
- Stata_code/04_analysis.do
