# Supplementary material for: German Language Acquisition of Refugee Children—The Role of Preschools and Language Instruction
Source: Front Sociol. 2022 May 9;7:840696. doi: 10.3389/fsoc.2022.840696 (PMC9125026; doi:10.3389/fsoc.2022.840696)
Supplement: Supplementary file 2 [file Data_Sheet_1.zip › Stata_code/01_master.do]

********************************************************************************
*****																	   *****
*****	01: Master file for the analysis of Seuring & Will (2022) 		   *****
*****																	   *****
********************************************************************************


/*
********************************************************************************
~ Replication files for:
	Seuring, Julian and Will, Gisela (2022). German language acquisition 
	of refugee chidren - the role of preschools and language instruction. 
	Frontiers in Sociology. 7:840696. doi: 10.3389/fsoc.2022.840696
	
~ Data: 
	ReGES SUF, RC1 2.0.0 (remote); doi:10.5157/ReGES:RC1:SUF:2.0.0
	
~ Software/Version:
	Stata 16.1
	
~ Ados used in do-files:
	- estout
	- mivif
	- mibeta
	- how_many_imputations
	
~ Last update:
	04-20-2022
********************************************************************************
*/


********************************************************************************
***							Basic setup							 			 ***
********************************************************************************

clear all
set more off
set maxvar 10000
set more off
set seed 3781


********************************************************************************
***							Define work directories							 ***
********************************************************************************

* Scientific usefile data 
global version "2-0-0"
global suf "//SUF/Remote/RC1/RC1_R_$version/Stata14"

* Work data 
global data "X:/data"
global care_rate "X:/XXX" // only available on request

* Do-files
global do "X:/do"


********************************************************************************
***								Run do-files								 ***
********************************************************************************

* Preparation of analysis data 
do "$do/02_data_prep.do"

* Mulitple Imputation
do "$do/03_multiple_imputation.do"

* Analysis 
do "$do/04_analysis.do"


********************************************************************************
********************************************************************************
***									END										 ***
********************************************************************************
********************************************************************************
