# Supplementary material for: German Language Acquisition of Refugee Children—The Role of Preschools and Language Instruction
Source: Front Sociol. 2022 May 9;7:840696. doi: 10.3389/fsoc.2022.840696 (PMC9125026; doi:10.3389/fsoc.2022.840696)
Supplement: Supplementary file 2 [file Data_Sheet_1.zip › Stata_code/02_data_prep.do]

********************************************************************************
*****																	   *****
*****	02: Data preparation / generate analysis data			   	  	   *****
*****																	   *****
********************************************************************************


/*
********************************************************************************
Processes:
	1) Merge required datasets from SUF
	2) Preparation of variables used for analysis
	3) Definition of analysis sample
	4) Store prepared data for analysis/multiple imputation
********************************************************************************
*/


********************************************************************************
***			1) Merge data sets from SUF										 ***
********************************************************************************

* Load basic data
use "$suf/RC1_CohortProfile_R_$version.dta"

* merge parent data 
merge m:1 ID_p wave using "$suf/RC1_pParent_R_$version.dta", nogen

* merge target children data 
merge 1:1 ID_t wave using "$suf/RC1_pTarget_R_$version.dta", nogen 

* merge comptence data (target children)
lab drop deext1 deext2 deext3
merge 1:1 ID_t wave using "$suf/RC1_pTargetCompetencies_R_$version.dta", nogen

* merge method data (parents)
merge m:1 ID_p wave using "$suf/RC1_ParentMethods_R_$version.dta", nogen keep(master match)

* merge external data on care rate (only available on request)
preserve
// drop duplicates 
use "$care_rate/ReGES_C04_inkar_reges_laender.dta", clear
drop if ID_p==.
drop if betreuungsquotevorschulkinder==.
egen select= max(betreuungsquotevorschulkinder), by(ID_p)
keep if betreuungsquotevorschulkinder==select
sample 1, count by(ID_p)
tempfile external
save `external'
restore
merge m:1 ID_p using `external', keepusing(betreuungsquotekleinkinder ganztagsbetreuungsquotekleinkind betreuungsquotevorschulkinder ganztagsbetreuungsquotevorschulk kinderausländischerherkunftintag) keep(master match)


numlabel, add


********************************************************************************
***			2) Preparation of variables										 ***
********************************************************************************


*** Dependent variables
************************

* German language competenices - vocabulary (PPVT-4)
tab t0501010_g3, m
recode t0501010_g3 (-99/-20=.), gen(ppvt)
lab var ppvt "German language competenices - vocabulary (PPVT-4)"

	* Auxiliary variable of test score including cases with too poor test performance (PPVT) 
	egen ppvt_low= anycount(t0501011-t0501121), values(1)
	clonevar ppvt_ext= ppvt
	replace ppvt_ext= ppvt_low if t0501010_g3==-27
	replace ppvt_ext= 0  if t0501010_g3==-24
	lab var ppvt_ext "PPVT score incl. low prof."
	// used for multiple imputation and robustness analysis


* German language competenices - grammar (TROG-D)
tab t0601010_g3, m
recode t0601010_g3 (-99/-20=.), gen(trogd)
lab var trogd "German language competenices - grammar (TROG-D)"


*** Independent variables
**************************

* Intention to stay
tab p5000000, m
recode p5000000 (-98/-97=.)(2 3=0)(1=1), gen(int_stay)
lab var int_stay "Intention to stay"

* Insecure residence status
tab1 p3000310 p3000320, m
recode p3000320 (-98/-97=.)(1 2=0)(3/5=1), gen(resid_stat)
replace resid_stat=1 if p3000310==2
lab var resid_stat "Insecure residence status"

* General cognitive abilities
tab t0301010_g3, m
tab t0301010_g3 t0301010_g9, m
recode t0301010_g3 (-99/-20=.), gen(cogn_ability)
replace cogn_ability= . if t0301010_g9==1
lab var cogn_ability "General cognitive abilities"

* Risk of PTSD
tab1 p5340101-p5340110, m
tab p5340200, m
recode p5340101-p5340110 (-99/-20=.), pre(x)
egen ptsd_sum= anycount(xp5340101-xp5340110), values(1)
egen ptsd_mis= rowmiss(xp5340101-xp5340110)
replace ptsd_sum=. if ptsd_mis!=0
recode ptsd_sum (0/3=0)(4/10=1), gen(risk_ptsd)
replace risk_ptsd=1 if p5340200==1 
lab var risk_ptsd "Risk pf PTSD" 

* Duration of stay (in months)
tab1 f200012m_R f200012y, m
tab1 intm_R inty, m
gen months= intm_R-f200012m_R if f200012m_R!=-54
gen years= inty-f200012y if f200012y!=-54
gen dur_stay= (years*12) + months
lab var dur_stay "Duration of stay"

* German language support in family
tab1 p624231a-p624231z, m
recode p624231a-p624231z (-99/-20=.), pre(x)
egen sup_family= anycount(xp624231a-xp624231z), values(1)
egen sup_family_mis= rowmiss(xp624231a-xp624231z)
replace sup_family=. if sup_family_mis!=0
lab var sup_family "German language support in family"

* Parents' German language competency level
tab1 p600210a p600210b p600210c p600210d, m
tab1 p602210a p602210b p602210c p602210d, m
recode p600210a-p600210d p602210a-p602210d (-99/-20=.)(1=5)(2=4)(3=3)(4=2)(5=1), pre(x)
egen ger_comp_resp= rowmean(xp600210a-xp600210d)
egen ger_comp_part= rowmean(xp602210a-xp602210d)
egen ger_comp_parents= rowmax(ger_comp_resp ger_comp_part)
lab var ger_comp_parents "Parents' German language competency level"

* German language contact (hours per day)
tab p6242410, m
recode p6242410 (-98/-97=.), gen(ger_contact)
lab var ger_contact "German language contact"

* German language instruction
tab1 p6242100 p6242200, m
recode p6242100 (-99/-20=.)(1/3=1)(4=0), gen(lang_instr)
replace lang_instr=0 if p6242200==2
replace lang_instr=1 if p6242200==1
lab var lang_instr "German language instruction"

* Preschool attendance 
tab p3241000, m
recode p3241000 (-99/-20=.), gen(preschool)
lab var preschool "Preschool attendance"

* Collective accommodation 
tab px201005, m
recode px201005 (2=0), gen(collect_accom)
lab var collect_accom "Collective accommodation"


*** Controlls
**************

* Age (in months)
tab1 f200010m_R f200010y, m
tab1 intm_R inty, m
gen age_months= intm_R-f200010m_R if f200010m_R!=-54
gen age_years= inty-f200010y if f200010y!=-54
gen age_m= (age_years*12) + age_months
lab var age_m "Age"

* Female
tab tx103004, m
recode tx103004 (2=1)(1=0), gen(female)
lab var female "Female"

* Country of origin
tab1 p3000100_g1 p3020100_g1, m
recode p3000100_g1 (-99/-20 .=.)(475=1 "Syria")(423=2 "Afghanistan")(438=3 "Iraq")(else=4 "other"), gen(co)
recode p3020100_g1 (-99/-20 .=.)(475=1 "Syria")(423=2 "Afghanistan")(438=3 "Iraq")(else=4 "other"), gen(co_part)
replace co= co_part if co==.
lab var co "Country of origin"

* Highest education of parents
tab1 p3200031_g2 p3220031_g2, m
recode p3200031_g2 p3220031_g2 (-99/-21=.)(-20/1=1)(2/3=2)(4/6=3), gen(edu_resp edu_part)
egen edu_parents= rowmax(edu_resp edu_part)
lab def edul 1 "None/primary" 2 "Secondary" 3 "Tertiary" 
lab val edu_parents edul
lab var edu_parents "Highest education of parents"

* Federal state
tab tx103001, m
recode tx103001 (-99/-20=.)(5=1 "NRW")(9=2 "BY")(2=3 "HH")(7=4 "RP")(14=5 "SN"), gen(fed_state)
lab var fed_state "Federal state"

* Population size of municipality
tab px201003, m
recode px201003 (3/5=1 "5,000 to 99,999")(6=2 "100,000 to 499,999")(7=3 "500,000 and above"), gen(municip_size)
lab var municip_size "Population size of municipality"

* Care rate of preschool children in municipality
egen care_rate= mean(betreuungsquotevorschulkinder), by(ID_m wave)  
lab var care_rate "Care rate of preschool children in municipality"


********************************************************************************
***			3) Definition of analysis sample								 ***
********************************************************************************

* Only first wave
keep if wave==1 

* Only panel population
tab1 tx103006, m
keep if tx103006==1	// N=206 excluded

* Only valid score in German language test
tab t0501010_g3, m	
recode t0501010_g3 (6/203=1 "valid score")(-27 -25 -24=2 "scored to low in screening/test")(-91 -90 -21=3 "canceled/tech. issues")(.=4 "not participated in testing"), gen(valid_ppvt)
lab var valid_ppvt "Valid test score available - PPVT-4"
tab valid_ppvt, m
gen samp_ppvt= valid_ppvt==1	// Identifyer for analysis sample (only valid test score)
lab var samp_ppvt "Analysis sample - PPVT-4"

tab t0601010_g3, m	
recode t0601010_g3 (0/75=1 "valid score")(-27 -25 -24=2 "scored to low in screening/test")(-91 -90 -21 -20=3 "canceled/tech. issues")(.=4 "not participated in testing"), gen(valid_trogd)
lab var valid_trogd "Valid test score available - TROG-D"
tab valid_trogd, m
gen samp_trogd= valid_trogd==1	// Identifyer for analysis sample (only valid test score)
lab var samp_trogd "Analysis sample - TROG-D"

// cases without valid scores will be used for multiple imputation and excluded afterwards

* Identifyer for separate analysis sample (preschool children only)
gen samp_preschl= preschool==1


********************************************************************************
***			4) Store prepared data											 ***
********************************************************************************

* Restrict dataset to variables used for analysis
keep ID_t ID_f ID_m ppvt ppvt_ext valid_ppvt samp_ppvt trogd valid_trogd samp_trogd int_stay resid_stat cogn_ability risk_ptsd dur_stay sup_family ger_comp_parents ger_contact lang_instr preschool collect_accom age_m female co edu_parents fed_state municip_size care_rate samp_preschl 
order ID_t ID_f ID_m ppvt ppvt_ext valid_ppvt samp_ppvt trogd valid_trogd samp_trogd int_stay resid_stat cogn_ability risk_ptsd dur_stay sup_family ger_comp_parents ger_contact lang_instr preschool collect_accom age_m female co edu_parents fed_state municip_size care_rate samp_preschl  
sort ID_t

* Store prepared dataset
save "$data/01_data_prepared.dta", replace


********************************************************************************
********************************************************************************
***									END										 ***
********************************************************************************
********************************************************************************
