# Supplementary material for: German Language Acquisition of Refugee Children—The Role of Preschools and Language Instruction
Source: Front Sociol. 2022 May 9;7:840696. doi: 10.3389/fsoc.2022.840696 (PMC9125026; doi:10.3389/fsoc.2022.840696)
Supplement: Supplementary file 2 [file Data_Sheet_1.zip › Stata_code/03_multiple_imputation.do]

********************************************************************************
*****																	   *****
*****	03: Multiple Imputation									   	  	   *****
*****																	   *****
********************************************************************************


/*
********************************************************************************
Processes:
	1) Load prepared data
	2) Overview of missings & identification of variables for imputation
	3) Setup & performance of multiple imputation
	4) Store imputed data for analysis
********************************************************************************
*/


********************************************************************************
***			1) Load prepared data											 ***
********************************************************************************

use "$data/01_data_prepared.dta", clear


********************************************************************************
***			2) Overview of missing values									 ***
********************************************************************************

* Overall
misstable sum ppvt ppvt_ext trogd int_stay resid_stat cogn_ability risk_ptsd dur_stay sup_family ger_comp_parents ger_contact lang_instr preschool collect_accom age_m female co edu_parents fed_state municip_size care_rate

* Analysis sample (only valid test score)
misstable sum ppvt ppvt_ext trogd int_stay resid_stat cogn_ability risk_ptsd dur_stay sup_family ger_comp_parents ger_contact lang_instr preschool collect_accom age_m female co edu_parents fed_state municip_size care_rate if samp_ppvt==1

* Cases with missing information
sum ppvt	// N=1341 cases with valid test score
reg ppvt int_stay resid_stat cogn_ability risk_ptsd dur_stay sup_family ger_comp_parents ger_contact lang_instr preschool collect_accom age_m female co edu_parents fed_state municip_size care_rate	// N=337 cases with missings IVs 


********************************************************************************
***			3) Multiple imputation											 ***
********************************************************************************

* Auxiliary variables for interaction terms
gen presXlngins=preschool*lang_instr
gen presXsup=preschool*sup_family
gen presXgerpar=preschool*ger_comp_parents
gen presXcont=preschool*ger_contact

* MI setup
mi set flong
mi reg imp ppvt_ext trogd int_stay resid_stat cogn_ability risk_ptsd sup_family ger_comp_parents ger_contact lang_instr preschool co edu_parents presX*
mi reg reg dur_stay collect_accom age_m female fed_state municip_size care_rate

* MI
mi imp chained (pmm, knn(5)) ppvt_ext trogd int_stay resid_stat cogn_ability risk_ptsd sup_family ger_comp_parents ger_contact lang_instr preschool co edu_parents presX* = dur_stay collect_accom age_m female i.fed_state i.municip_size care_rate, add(25) rseed(15982) dots augment nomonotonechk

* Check if more imputations needed
mi est: reg ppvt int_stay resid_stat cogn_ability risk_ptsd dur_stay sup_family ger_comp_parents ger_contact i.lang_instr i.preschool collect_accom age_m female i.co i.edu_parents i.fed_state i.municip_size care_rate i.preschool#i.lang_instr i.preschool#c.sup_family i.preschool#c.ger_comp_parents i.preschool#c.ger_contact if samp_ppvt==1, vce(cluster ID_f)
how_many_imputations	// number of imputations sufficient


********************************************************************************
***			4) Store imputed data											 ***
********************************************************************************

save "$data/02_data_imputed.dta", replace


********************************************************************************
********************************************************************************
***									END										 ***
********************************************************************************
********************************************************************************
