# Supplementary material for: German Language Acquisition of Refugee Children—The Role of Preschools and Language Instruction
Source: Front Sociol. 2022 May 9;7:840696. doi: 10.3389/fsoc.2022.840696 (PMC9125026; doi:10.3389/fsoc.2022.840696)
Supplement: Supplementary file 2 [file Data_Sheet_1.zip › Stata_code/04_analysis.do]

********************************************************************************
*****																	   *****
*****	04: Analysis											   	  	   *****
*****																	   *****
********************************************************************************


/*
********************************************************************************
Processes:
	1) Load imputed data
	2) Distribution of model variables (Tab. 1)
	3) Main analysis
		3.1) Conditions of German language competencies (Tab. 2)
		3.2) Interrelation btw. preschool, lang. instr. and lang. comp. (Tab. 3)
		3.3) Preschool effects conditional on language exposure (Tab. 4)
		3.4) Table including all models (Suppl. Tab. 1)
	4) Addtional/robustness analysis
		4.1) Variance inflation factor for full model (Suppl. Tab. 2)
		4.2) Robustness analysis using test of grammar (TROG-D; Suppl. Tab. 3)
********************************************************************************
*/


********************************************************************************
***			1) Load imputed data											 ***
********************************************************************************

use "$data/02_data_imputed.dta", clear


********************************************************************************
***			2) Distribution of model variables (Tab. 1)						 ***
********************************************************************************

// based on original data
sum ppvt int_stay resid_stat cogn_ability risk_ptsd dur_stay sup_family ger_comp_parents ger_contact lang_instr preschool collect_accom age_m female if samp_ppvt==1 & _mi_m==0
fre int_stay resid_stat cogn_ability risk_ptsd dur_stay sup_family ger_comp_parents ger_contact lang_instr preschool collect_accom age_m female  if samp_ppvt==1 & _mi_m==0

fre co edu_parents fed_state municip_size care rate if samp_ppvt==1 & _mi_m==0
sum care rate if samp_ppvt==1 & _mi_m==0


********************************************************************************
***			3) Main Analysis												 ***
********************************************************************************


*** 3.1) Conditions of German language competencies  (Tab. 2)
*************************************************************

* general conditions
mi est, post: reg ppvt int_stay cogn_ability dur_stay sup_family ger_comp_parents ger_contact i.lang_instr i.preschool age_m female i.edu_parents i.co i.fed_state i.municip_size care_rate if samp_ppvt==1, vce(cluster ID_f)
est store m1

* + refugee specific conditions
mi est, post: reg ppvt int_stay resid_stat cogn_ability risk_ptsd dur_stay sup_family ger_comp_parents ger_contact i.lang_instr i.preschool collect_accom age_m female i.edu_parents i.co i.fed_state i.municip_size care_rate if samp_ppvt==1, vce(cluster ID_f)
est store m2

esttab m1 m2, b(2) se(2) nobase nogap drop(_cons age_m female *.edu_parents *.co *.fed_state *.municip_size care_rate) order(int_stay resid_stat cogn_ability risk_ptsd dur_stay sup_family ger_comp_parents ger_contact 1.lang_instr 1.preschool collect_accom) star(+ 0.10 * 0.05 ** 0.01 *** 0.001)


*** 3.2) Interrelation between preschool, lang. instr. and lang. comp. (Tab. 3)
*******************************************************************************

* preschool without control
mi est, post: reg ppvt int_stay resid_stat cogn_ability risk_ptsd dur_stay sup_family ger_comp_parents i.preschool collect_accom age_m female i.edu_parents i.co i.fed_state i.municip_size care_rate if samp_ppvt==1, vce(cluster ID_f)
est store m3

* controlled for German language contact
mi est, post: reg ppvt int_stay resid_stat cogn_ability risk_ptsd dur_stay sup_family ger_comp_parents i.preschool ger_contact collect_accom age_m female i.edu_parents i.co i.fed_state i.municip_size care_rate if samp_ppvt==1, vce(cluster ID_f)
est store m4

* controlled for language instruction
mi est, post: reg ppvt int_stay resid_stat cogn_ability risk_ptsd dur_stay sup_family ger_comp_parents i.preschool i.lang_instr collect_accom age_m female i.edu_parents i.co i.fed_state i.municip_size care_rate if samp_ppvt==1, vce(cluster ID_f)
est store m5

* controlled for German contact & language instruction (identical to m2)
mi est, post: reg ppvt int_stay resid_stat cogn_ability risk_ptsd dur_stay sup_family ger_comp_parents i.preschool ger_contact i.lang_instr collect_accom age_m female i.edu_parents i.co i.fed_state i.municip_size care_rate if samp_ppvt==1, vce(cluster ID_f)
est store m6

* Interaction preschool*language instruction
mi est, post: reg ppvt int_stay resid_stat cogn_ability risk_ptsd dur_stay sup_family ger_comp_parents i.preschool ger_contact i.lang_instr i.preschool#i.lang_instr collect_accom age_m female i.edu_parents i.co i.fed_state i.municip_size care_rate if samp_ppvt==1, vce(cluster ID_f)
est store m7

mi est, post: reg ppvt int_stay resid_stat cogn_ability risk_ptsd dur_stay sup_family ger_comp_parents ger_contact i.lang_instr i.preschool#i.lang_instr collect_accom age_m female i.edu_parents i.co i.fed_state i.municip_size care_rate if samp_ppvt==1, vce(cluster ID_f)
est store m8	// coefficient of preschool (conditional main effect) not displayed using esttab

* Separate model (preschool children only)
mi est, post: reg ppvt int_stay resid_stat cogn_ability risk_ptsd dur_stay sup_family ger_comp_parents ger_contact i.lang_instr collect_accom age_m female i.edu_parents i.co i.fed_state i.municip_size care_rate if samp_ppvt==1 & samp_preschl==1, vce(cluster ID_f)
est store m9

esttab m3 m4 m5 m6 m7 m8 m9, b(2) se(2) nobase nogap keep(*preschool* ger_contact *lang_instr*) order(1.preschool ger_contact 1.lang_instr) star(+ 0.10 * 0.05 ** 0.01 *** 0.001)


*** 3.3) Preschool effects conditional on language exposure (Tab. 4)
*********************************************************************

* Interaction preschool*German support in family
mi est, post: reg ppvt int_stay resid_stat cogn_ability risk_ptsd dur_stay sup_family ger_comp_parents ger_contact i.lang_instr i.preschool i.preschool#c.sup_family collect_accom age_m female i.edu_parents i.co i.fed_state i.municip_size care_rate if samp_ppvt==1, vce(cluster ID_f)
est store m10

* Interaction preschool*Laguage skills parents
mi est, post: reg ppvt int_stay resid_stat cogn_ability risk_ptsd dur_stay sup_family ger_comp_parents ger_contact i.lang_instr i.preschool i.preschool#c.ger_comp_parents collect_accom age_m female i.edu_parents i.co i.fed_state i.municip_size care_rate if samp_ppvt==1, vce(cluster ID_f)
est store m11

* Interaction preschool*German contact
mi est, post: reg ppvt int_stay resid_stat cogn_ability risk_ptsd dur_stay sup_family ger_comp_parents ger_contact i.lang_instr i.preschool i.preschool#c.ger_contact collect_accom age_m female i.edu_parents i.co i.fed_state i.municip_size care_rate if samp_ppvt==1, vce(cluster ID_f)
est store m12

esttab m10 m11 m12, b(2) se(2) nobase nogap keep(*preschool* sup_family ger_comp_parents ger_contact) order(sup_family ger_comp_parents ger_contact 1.preschool *preschool*) star(+ 0.10 * 0.05 ** 0.01 *** 0.001)


*** 3.4) Table including all models (Suppl. Tab. 1)
****************************************************

esttab m1 m2 m3 m4 m5 m6 m7 m8 m9 m10 m11 m12, b(2) se(2) nobase nogap order(int_stay resid_stat cogn_ability risk_ptsd dur_stay sup_family ger_comp_parents ger_contact 1.lang_instr 1.preschool collect_accom *preschool* age_m female *.co *.edu_parents *.fed_state *.municip_size care_rate) star(+ 0.10 * 0.05 ** 0.01 *** 0.001)


*** R2 for all models
**********************
mibeta ppvt int_stay resid_stat cogn_ability risk_ptsd dur_stay sup_family ger_comp_parents ger_contact lang_instr preschool collect_accom age_m female i.edu_parents i.co i.fed_state i.municip_size care_rate if samp_ppvt==1, vce(cluster ID_f) fisherz	// R2=0.24

mibeta ppvt int_stay cogn_ability dur_stay  sup_family ger_comp_parents ger_contact lang_instr preschool age_m female i.edu_parents i.co i.fed_state i.municip_size care_rate if samp_ppvt==1, vce(cluster ID_f) fisherz	// R2=0.24

mibeta ppvt int_stay resid_stat cogn_ability risk_ptsd dur_stay sup_family ger_comp_parents i.preschool collect_accom age_m female i.edu_parents i.co i.fed_state i.municip_size care_rate if samp_ppvt==1, vce(cluster ID_f) fisherz // R2=0.23

mibeta ppvt int_stay resid_stat cogn_ability risk_ptsd dur_stay sup_family ger_comp_parents i.preschool ger_contact collect_accom age_m female i.edu_parents i.co i.fed_state i.municip_size care_rate if samp_ppvt==1, vce(cluster ID_f) fisherz // R2=0.24

mibeta ppvt int_stay resid_stat cogn_ability risk_ptsd dur_stay sup_family ger_comp_parents i.preschool i.lang_instr collect_accom age_m female i.edu_parents i.co i.fed_state i.municip_size care_rate if samp_ppvt==1, vce(cluster ID_f) fisherz // R2=0.24

mibeta ppvt int_stay resid_stat cogn_ability risk_ptsd dur_stay sup_family ger_comp_parents i.preschool ger_contact i.lang_instr collect_accom age_m female i.edu_parents i.co i.fed_state i.municip_size care_rate if samp_ppvt==1, vce(cluster ID_f) fisherz // R2=0.24

mibeta ppvt int_stay resid_stat cogn_ability risk_ptsd dur_stay sup_family ger_comp_parents i.preschool ger_contact i.lang_instr i.preschool#i.lang_instr collect_accom age_m female i.edu_parents i.co i.fed_state i.municip_size care_rate if samp_ppvt==1, vce(cluster ID_f) fisherz // R2=0.25

mibeta ppvt int_stay resid_stat cogn_ability risk_ptsd dur_stay sup_family ger_comp_parents ger_contact i.lang_instr i.preschool#i.lang_instr collect_accom age_m female i.edu_parents i.co i.fed_state i.municip_size care_rate if samp_ppvt==1, vce(cluster ID_f) fisherz // R2=0.25

mibeta ppvt int_stay resid_stat cogn_ability risk_ptsd dur_stay sup_family ger_comp_parents ger_contact i.lang_instr collect_accom age_m female i.edu_parents i.co i.fed_state i.municip_size care_rate if samp_ppvt==1 & samp_preschl==1, vce(cluster ID_f) fisherz // R2=0.21

mibeta ppvt int_stay resid_stat cogn_ability risk_ptsd dur_stay sup_family ger_comp_parents ger_contact i.lang_instr i.preschool i.preschool#c.sup_family collect_accom age_m female i.edu_parents i.co i.fed_state i.municip_size care_rate if samp_ppvt==1, vce(cluster ID_f) fisherz // R2=0.25

mibeta ppvt int_stay resid_stat cogn_ability risk_ptsd dur_stay sup_family ger_comp_parents ger_contact i.lang_instr i.preschool i.preschool#c.ger_comp_parents collect_accom age_m female i.edu_parents i.co i.fed_state i.municip_size care_rate if samp_ppvt==1, vce(cluster ID_f) fisherz // R2=0.24

mibeta ppvt int_stay resid_stat cogn_ability risk_ptsd dur_stay sup_family ger_comp_parents ger_contact i.lang_instr i.preschool i.preschool#c.ger_contact collect_accom age_m female i.edu_parents i.co i.fed_state i.municip_size care_rate if samp_ppvt==1, vce(cluster ID_f) fisherz // R2=0.25


********************************************************************************
***			4)  Addtional/robustness analysis								 ***
********************************************************************************


*** 4.1) Variance inflation factor for full model (Suppl. Tab. 2) 
*****************************************************************
mi est: reg ppvt int_stay resid_stat cogn_ability risk_ptsd dur_stay sup_family ger_comp_parents ger_contact i.lang_instr i.preschool collect_accom age_m female i.edu_parents i.co i.fed_state i.municip_size care_rate if samp_ppvt==1, vce(cluster ID_f)
mivif int_stay resid_stat cogn_ability risk_ptsd dur_stay sup_family ger_comp_parents ger_contact lang_instr preschool collect_accom


*** 4.2) Robustness of analysis using test of grammar (TROG-D; Suppl. Tab. 3) 
******************************************************************************

* general conditions
mi est, post: reg trogd int_stay cogn_ability dur_stay  sup_family ger_comp_parents ger_contact i.lang_instr i.preschool age_m female i.edu_parents i.co i.fed_state i.municip_size care_rate if samp_trogd==1, vce(cluster ID_f)
est store r1

* + refugee specific conditions
mi est, post: reg trogd int_stay resid_stat cogn_ability risk_ptsd dur_stay sup_family ger_comp_parents ger_contact i.lang_instr i.preschool collect_accom age_m female i.edu_parents i.co i.fed_state i.municip_size care_rate if samp_trogd==1, vce(cluster ID_f)
est store r2

* preschool without control
mi est, post: reg trogd int_stay resid_stat cogn_ability risk_ptsd dur_stay sup_family ger_comp_parents i.preschool collect_accom age_m female i.edu_parents i.co i.fed_state i.municip_size care_rate if samp_trogd==1, vce(cluster ID_f)
est store r3

* controlled for German contact
mi est, post: reg trogd int_stay resid_stat cogn_ability risk_ptsd dur_stay sup_family ger_comp_parents i.preschool ger_contact collect_accom age_m female i.edu_parents i.co i.fed_state i.municip_size care_rate if samp_trogd==1, vce(cluster ID_f)
est store r4

* controlled for language instruction
mi est, post: reg trogd int_stay resid_stat cogn_ability risk_ptsd dur_stay sup_family ger_comp_parents i.preschool i.lang_instr collect_accom age_m female i.edu_parents i.co i.fed_state i.municip_size care_rate if samp_trogd==1, vce(cluster ID_f)
est store r5

* controlled for German contact & languae instruction (identical to m2)
mi est, post: reg trogd int_stay resid_stat cogn_ability risk_ptsd dur_stay sup_family ger_comp_parents i.preschool ger_contact i.lang_instr collect_accom age_m female i.edu_parents i.co i.fed_state i.municip_size care_rate if samp_trogd==1, vce(cluster ID_f)
est store r6

* Interaction preschool*language instruction
mi est, post: reg trogd int_stay resid_stat cogn_ability risk_ptsd dur_stay sup_family ger_comp_parents i.preschool ger_contact i.lang_instr i.preschool#i.lang_instr collect_accom age_m female i.edu_parents i.co i.fed_state i.municip_size care_rate if samp_trogd==1, vce(cluster ID_f)
est store r7

mi est, post: reg trogd int_stay resid_stat cogn_ability risk_ptsd dur_stay sup_family ger_comp_parents ger_contact i.lang_instr i.preschool#i.lang_instr collect_accom age_m female i.edu_parents i.co i.fed_state i.municip_size care_rate if samp_trogd==1, vce(cluster ID_f)
est store r8	// coefficient of preschool (conditional main effect) not displayed using esttab

* separate model (preschool children only)
mi est, post: reg trogd int_stay resid_stat cogn_ability risk_ptsd dur_stay sup_family ger_comp_parents ger_contact i.lang_instr collect_accom age_m female i.edu_parents i.co i.fed_state i.municip_size care_rate if samp_trogd==1 & samp_preschl==1, vce(cluster ID_f)
est store r9

* Interaction preschool*German support in family
mi est, post: reg trogd int_stay resid_stat cogn_ability risk_ptsd dur_stay sup_family ger_comp_parents ger_contact i.lang_instr i.preschool i.preschool#c.sup_family collect_accom age_m female i.edu_parents i.co i.fed_state i.municip_size care_rate if samp_trogd==1, vce(cluster ID_f)
est store r10

* Interaction preschool*Language skills parents
mi est, post: reg trogd int_stay resid_stat cogn_ability risk_ptsd dur_stay sup_family ger_comp_parents ger_contact i.lang_instr i.preschool i.preschool#c.ger_comp_parents collect_accom age_m female i.edu_parents i.co i.fed_state i.municip_size care_rate if samp_trogd==1, vce(cluster ID_f)
est store r11

* Interaction preschool*German contact
mi est, post: reg trogd int_stay resid_stat cogn_ability risk_ptsd dur_stay sup_family ger_comp_parents ger_contact i.lang_instr i.preschool i.preschool#c.ger_contact collect_accom age_m female i.edu_parents i.co i.fed_state i.municip_size care_rate if samp_trogd==1, vce(cluster ID_f)
est store r12


esttab r1 r2 r3 r4 r5 r6 r7 r8 r9 r10 r11 r12, b(2) se(2) nobase nogap order(int_stay resid_stat cogn_ability risk_ptsd dur_stay sup_family ger_comp_parents ger_contact 1.lang_instr 1.preschool collect_accom *preschool* age_m female *.co *.edu_parents *.fed_state *.municip_size care_rate) star(+ 0.10 * 0.05 ** 0.01 *** 0.001)


* R2 for all models
mibeta trogd int_stay resid_stat cogn_ability risk_ptsd dur_stay sup_family ger_comp_parents ger_contact lang_instr preschool collect_accom age_m female i.edu_parents i.co i.fed_state i.municip_size care_rate if samp_trogd==1, vce(cluster ID_f) fisherz	// R2=0.30

mibeta trogd int_stay cogn_ability dur_stay  sup_family ger_comp_parents ger_contact lang_instr preschool age_m female i.edu_parents i.co i.fed_state i.municip_size care_rate if samp_trogd==1, vce(cluster ID_f) fisherz	// R2=0.30

mibeta trogd int_stay resid_stat cogn_ability risk_ptsd dur_stay sup_family ger_comp_parents i.preschool collect_accom age_m female i.edu_parents i.co i.fed_state i.municip_size care_rate if samp_trogd==1, vce(cluster ID_f) fisherz // R2=0.29

mibeta trogd int_stay resid_stat cogn_ability risk_ptsd dur_stay sup_family ger_comp_parents i.preschool ger_contact collect_accom age_m female i.edu_parents i.co i.fed_state i.municip_size care_rate if samp_trogd==1, vce(cluster ID_f) fisherz // R2=0.29

mibeta trogd int_stay resid_stat cogn_ability risk_ptsd dur_stay sup_family ger_comp_parents i.preschool i.lang_instr collect_accom age_m female i.edu_parents i.co i.fed_state i.municip_size care_rate if samp_trogd==1, vce(cluster ID_f) fisherz // R2=0.30

mibeta trogd int_stay resid_stat cogn_ability risk_ptsd dur_stay sup_family ger_comp_parents i.preschool ger_contact i.lang_instr collect_accom age_m female i.edu_parents i.co i.fed_state i.municip_size care_rate if samp_trogd==1, vce(cluster ID_f) fisherz // R2=0.30

mibeta trogd int_stay resid_stat cogn_ability risk_ptsd dur_stay sup_family ger_comp_parents i.preschool ger_contact i.lang_instr i.preschool#i.lang_instr collect_accom age_m female i.edu_parents i.co i.fed_state i.municip_size care_rate if samp_trogd==1, vce(cluster ID_f) fisherz // R2=0.30

mibeta trogd int_stay resid_stat cogn_ability risk_ptsd dur_stay sup_family ger_comp_parents ger_contact i.lang_instr i.preschool#i.lang_instr collect_accom age_m female i.edu_parents i.co i.fed_state i.municip_size care_rate if samp_trogd==1, vce(cluster ID_f) fisherz // R2=0.30

mibeta trogd int_stay resid_stat cogn_ability risk_ptsd dur_stay sup_family ger_comp_parents ger_contact i.lang_instr collect_accom age_m female i.edu_parents i.co i.fed_state i.municip_size care_rate if samp_trogd==1 & samp_preschl==1, vce(cluster ID_f) fisherz // R2=0.20

mibeta trogd int_stay resid_stat cogn_ability risk_ptsd dur_stay sup_family ger_comp_parents ger_contact i.lang_instr i.preschool i.preschool#c.sup_family collect_accom age_m female i.edu_parents i.co i.fed_state i.municip_size care_rate if samp_trogd==1, vce(cluster ID_f) fisherz // R2=0.31

mibeta trogd int_stay resid_stat cogn_ability risk_ptsd dur_stay sup_family ger_comp_parents ger_contact i.lang_instr i.preschool i.preschool#c.ger_comp_parents collect_accom age_m female i.edu_parents i.co i.fed_state i.municip_size care_rate if samp_trogd==1, vce(cluster ID_f) fisherz // R2=0.30

mibeta trogd int_stay resid_stat cogn_ability risk_ptsd dur_stay sup_family ger_comp_parents ger_contact i.lang_instr i.preschool i.preschool#c.ger_contact collect_accom age_m female i.edu_parents i.co i.fed_state i.municip_size care_rate if samp_trogd==1, vce(cluster ID_f) fisherz // R2=0.31
